# Supplementary material for: A Vibrio cholerae viral satellite maximizes its spread and inhibits phage by remodeling hijacked phage coat proteins into small capsids
Source: eLife. 2024 Jan 11;12:RP87611. doi: 10.7554/eLife.87611 (PMC10945586; doi:10.7554/eLife.87611)
Supplement: Figure 1—figure supplement 1—source data 1. [file elife-87611-fig1-figsupp1-data1.zip]

Archive with 2 entries (2 files):
- Figure_1_figure_supplement_1_source_data_1.tiff
- __MACOSX/._Figure_1_figure_supplement_1_source_data_1.tiff
