# Supplementary material for: A Vibrio cholerae viral satellite maximizes its spread and inhibits phage by remodeling hijacked phage coat proteins into small capsids
Source: eLife. 2024 Jan 11;12:RP87611. doi: 10.7554/eLife.87611 (PMC10945586; doi:10.7554/eLife.87611)
Supplement: Figure 3—figure supplement 4—source data 1. [file elife-87611-fig3-figsupp4-data1.zip]

Archive with 4 entries (4 files):
- Figure_3_figure_supplement_4_source_data_1_crop.tiff
- __MACOSX/._Figure_3_figure_supplement_4_source_data_1_crop.tiff
- Figure_3_figure_supplement_4_source_data_1.tiff
- __MACOSX/._Figure_3_figure_supplement_4_source_data_1.tiff
