# Supplementary material for: A Vibrio cholerae viral satellite maximizes its spread and inhibits phage by remodeling hijacked phage coat proteins into small capsids
Source: eLife. 2024 Jan 11;12:RP87611. doi: 10.7554/eLife.87611 (PMC10945586; doi:10.7554/eLife.87611)
Supplement: Figure 5—source data 3. [file elife-87611-fig5-data3.zip]

Archive with 4 entries (4 files):
- Figure_5_source_data_3_crop.tiff
- __MACOSX/._Figure_5_source_data_3_crop.tiff
- Figure_5_source_data_3.tiff
- __MACOSX/._Figure_5_source_data_3.tiff
